# Supplementary material for: Limited transferability of European-based body mass index and blood pressure polygenic scores to admixed Brazilian cohorts
Source: Front Med (Lausanne). 2026 Mar 13;13:1771205. doi: 10.3389/fmed.2026.1771205 (PMC13021482; doi:10.3389/fmed.2026.1771205)
Supplement: Supplementary file 1 [file Table_1.xlsx]

## Sheet: Sheet1
Supplementary Table 1 - Polygenic risk scores included in the analysis
PRS ID	Reported Trait	Publication (DOI)	PRS Development Method	Number of Variants	Covariates Included in the Model	Beta	Other Metric(s)
PGS000027	Body mass index (BMI)	10.1016/j.cell.2019.03.028	LDpred	2100302	First 10 genetic PCs	1.41	R² = 0.085264
PGS000320	Body mass index (BMI)	10.1371/journal.pmed.1003196	PRSice	263640	age, sex, 10 genetic PCs	1.29	R² = 0.06760000000000001
PGS001228	Body mass index (BMI)	10.1371/journal.pgen.1010105	snpnet	27126	age, sex, UKB array type, Genotype PCs		R² = 0.06264 [0.05124,0.07404], Incremental R2 (full-covars) = 0.01685, PGS R2 (no covariates) = 0.02029 [0.0135,0.02707]
PGS001943	Body mass index (BMI)	10.1016/j.ajhg.2021.11.008	Penalized regression (bigstatsr)	110153	sex, age, birth date, deprivation index, 16 PCs		Partial Correlation (partial-r) = 0.3698 [0.3577,0.3817]
PGS002161	Body mass index (BMI)	10.1016/j.ajhg.2021.11.008	LDpred2 (bigsnpr)	990022	sex, age, birth date, deprivation index, 16 PCs		Partial Correlation (partial-r) = 0.3664 [0.3544,0.3784]
PGS002313	Body mass index (BMI)	10.1038/s41588-022-01036-9	BOLT-LMM	1109311	age, sex, age*sex, assessment center, genotyping array, 10 PCs		Incremental R2 (full model vs. covariates alone) = 0.032
PGS002385	Body mass index (BMI)	10.1038/s41588-022-01036-9	Pruning and Thresholding (P+T)	15518	age, sex, age*sex, assessment center, genotyping array, 10 PCs		Incremental R2 (full model vs. covariates alone) = 0.0003
PGS002434	Body mass index (BMI)	10.1038/s41588-022-01036-9	Pruning and Thresholding (P+T)	41662	age, sex, age*sex, assessment center, genotyping array, 10 PCs		Incremental R2 (full model vs. covariates alone) = 0.0004
PGS002483	Body mass index (BMI)	10.1038/s41588-022-01036-9	Pruning and Thresholding (P+T)	162598	age, sex, age*sex, assessment center, genotyping array, 10 PCs		Incremental R2 (full model vs. covariates alone) = 0.0001
PGS002532	Body mass index (BMI)	10.1038/s41588-022-01036-9	Pruning and Thresholding (P+T)	4284	age, sex, age*sex, assessment center, genotyping array, 10 PCs		Incremental R2 (full model vs. covariates alone) = 0.0092
PGS002581	Body mass index (BMI)	10.1038/s41588-022-01036-9	Pruning and Thresholding (P+T)	2385	age, sex, age*sex, assessment center, genotyping array, 10 PCs		Incremental R2 (full model vs. covariates alone) = 0.0077
PGS002630	Body mass index (BMI)	10.1038/s41588-022-01036-9	PolyFun-pred	620484	age, sex, age*sex, assessment center, genotyping array, 10 PCs		Incremental R2 (full model when combined with BOLT-LMM vs. covariates alone) = 0.0345
PGS002679	Body mass index (BMI)	10.1038/s41588-022-01036-9	SBayesR	987879	age, sex, age*sex, assessment center, genotyping array, 10 PCs		Incremental R2 (full model vs. covariates alone) = 0.0317
PGS002840	Body mass index (BMI)	10.1016/j.ajhg.2022.09.001	lassosum	1062550	SEX,AGE,Batch,PC1,PC2,PC3,PC4	2.27 (0.0445)	R² = 0.099
PGS002841	Body mass index (BMI)	10.1016/j.ajhg.2022.09.001	Pruning and Thresholding (P+T)	32980	SEX,AGE,Batch,PC1,PC2,PC3,PC4	2.13 (0.0461)	R² = 0.0802
PGS002842	Body mass index (BMI)	10.1016/j.ajhg.2022.09.001	PLINK	51983	SEX,AGE,Batch,PC1,PC2,PC3,PC4	1.96 (0.0462)	R² = 0.0699
PGS002843	Body mass index (BMI)	10.1016/j.ajhg.2022.09.001	DBSLMM	7444639	SEX,AGE,Batch,PC1,PC2,PC3,PC4	1.9 (0.0452)	R² = 0.0692
PGS002844	Body mass index (BMI)	10.1016/j.ajhg.2022.09.001	PRS-CS	1113832	SEX,AGE,Batch,PC1,PC2,PC3,PC4	2.37 (0.045)	R² = 0.103
PGS002845	Body mass index (BMI)	10.1016/j.ajhg.2022.09.001	lassosum	1052511	SEX,AGE,Batch,PC1,PC2,PC3,PC4	2.27 (0.0444)	R² = 0.0982
PGS002846	Body mass index (BMI)	10.1016/j.ajhg.2022.09.001	Pruning and Thresholding (P+T)	32526	SEX,AGE,Batch,PC1,PC2,PC3,PC4	2.09 (0.0459)	R² = 0.0779
PGS002847	Body mass index (BMI)	10.1016/j.ajhg.2022.09.001	PLINK	51370	SEX,AGE,Batch,PC1,PC2,PC3,PC4	2.03 (0.0462)	R² = 0.0729
PGS002848	Body mass index (BMI)	10.1016/j.ajhg.2022.09.001	DBSLMM	7444629	SEX,AGE,Batch,PC1,PC2,PC3,PC4	1.91 (0.045)	R² = 0.0702
PGS002849	Body mass index (BMI)	10.1016/j.ajhg.2022.09.001	PRS-CS	1113832	SEX,AGE,Batch,PC1,PC2,PC3,PC4	2.38 (0.0452)	R² = 0.102
PGS002850	Body mass index (BMI)	10.1016/j.ajhg.2022.09.001	lassosum	1053861	SEX,AGE,Batch,PC1,PC2,PC3,PC4	2.26 (0.0445)	R² = 0.0983
PGS002851	Body mass index (BMI)	10.1016/j.ajhg.2022.09.001	Pruning and Thresholding (P+T)	32697	SEX,AGE,Batch,PC1,PC2,PC3,PC4	2.14 (0.0462)	R² = 0.0802
PGS002852	Body mass index (BMI)	10.1016/j.ajhg.2022.09.001	PLINK	51563	SEX,AGE,Batch,PC1,PC2,PC3,PC4	1.98 (0.0461)	R² = 0.0716
PGS002853	Body mass index (BMI)	10.1016/j.ajhg.2022.09.001	DBSLMM	7446664	SEX,AGE,Batch,PC1,PC2,PC3,PC4	1.89 (0.0453)	R² = 0.0679
PGS002854	Body mass index (BMI)	10.1016/j.ajhg.2022.09.001	PRS-CS	1113832	SEX,AGE,Batch,PC1,PC2,PC3,PC4	2.35 (0.045)	R² = 0.101
PGS002855	Body mass index (BMI)	10.1016/j.ajhg.2022.09.001	lassosum	1044654	SEX,AGE,Batch,PC1,PC2,PC3,PC4	0.323 (0.00628)	R² = 0.0973
PGS002856	Body mass index (BMI)	10.1016/j.ajhg.2022.09.001	Pruning and Thresholding (P+T)	28689	SEX,AGE,Batch,PC1,PC2,PC3,PC4	0.299 (0.00651)	R² = 0.0772
PGS002857	Body mass index (BMI)	10.1016/j.ajhg.2022.09.001	PLINK	44240	SEX,AGE,Batch,PC1,PC2,PC3,PC4	0.279 (0.00652)	R² = 0.0688
PGS002858	Body mass index (BMI)	10.1016/j.ajhg.2022.09.001	DBSLMM	7446652	SEX,AGE,Batch,PC1,PC2,PC3,PC4	0.273 (0.00643)	R² = 0.0687
PGS002859	Body mass index (BMI)	10.1016/j.ajhg.2022.09.001	PRS-CS	1113832	SEX,AGE,Batch,PC1,PC2,PC3,PC4	2.38 (0.0452)	R² = 0.101
PGS000900	Systolic blood pressure (female)	10.1161/hypertensionaha.121.17796	PRS-CS	1098015	Age as timescale, collection year, genotyping batch, PCs(1-10)		Hazard Ratio (HR, top 2.5% vs middle 60%) = 2.12 [1.99,2.25]
PGS000901	Systolic blood pressure (male)	10.1161/hypertensionaha.121.17796	PRS-CS	1098015	Age as timescale, collection year, genotyping batch, PCs(1-10)		Hazard Ratio (HR, top 2.5% vs middle 60%) = 1.8 [1.69,1.92]
PGS000913	Systolic blood pressure	10.1161/hypertensionaha.120.16471	PRS-CS	1098015	Sex, collection year, genotyping batch, PCs(1-10)		Hazard Ratio (HR, top 2.5% vs middle 60%) = 2.19 [2.1,2.29]
PGS001134	Systolic BP (AR)	10.1371/journal.pgen.1010105	snpnet	15481	age, sex, UKB array type, Genotype PCs		R² = 0.1028 [0.08882,0.11678], Incremental R2 (full-covars) = 0.00145, PGS R2 (no covariates) = 0.00628 [0.00245,0.01011]
PGS002009	Systolic blood pressure, automated reading	10.1016/j.ajhg.2021.11.008	Penalized regression (bigstatsr)	68449	sex, age, birth date, deprivation index, 16 PCs		Partial Correlation (partial-r) = 0.2548 [0.2414,0.2682]
PGS002228	Systolic blood pressure, automated reading	10.1016/j.ajhg.2021.11.008	LDpred2 (bigsnpr)	937030	sex, age, birth date, deprivation index, 16 PCs		Partial Correlation (partial-r) = 0.2585 [0.2451,0.2718]
PGS002238	Systolic blood pressure	10.1161/circgen.121.003554	PRS-CS	1119444	age, age^2, bmi, sex, top 10 principal components of ancestry
PGS002349	Systolic blood pressure	10.1038/s41588-022-01036-9	BOLT-LMM	1109311	age, sex, age*sex, assessment center, genotyping array, 10 PCs		Incremental R2 (full model vs. covariates alone) = 0.0236
PGS002421	Systolic blood pressure	10.1038/s41588-022-01036-9	Pruning and Thresholding (P+T)	11737	age, sex, age*sex, assessment center, genotyping array, 10 PCs		Incremental R2 (full model vs. covariates alone) = 0.0009
PGS002470	Systolic blood pressure	10.1038/s41588-022-01036-9	Pruning and Thresholding (P+T)	32439	age, sex, age*sex, assessment center, genotyping array, 10 PCs		Incremental R2 (full model vs. covariates alone) = 0.0
PGS002519	Systolic blood pressure	10.1038/s41588-022-01036-9	Pruning and Thresholding (P+T)	139179	age, sex, age*sex, assessment center, genotyping array, 10 PCs		Incremental R2 (full model vs. covariates alone) = 0.0002
PGS002568	Systolic blood pressure	10.1038/s41588-022-01036-9	Pruning and Thresholding (P+T)	3510	age, sex, age*sex, assessment center, genotyping array, 10 PCs		Incremental R2 (full model vs. covariates alone) = 0.0076
PGS002617	Systolic blood pressure	10.1038/s41588-022-01036-9	Pruning and Thresholding (P+T)	2060	age, sex, age*sex, assessment center, genotyping array, 10 PCs		Incremental R2 (full model vs. covariates alone) = 0.0079
PGS002666	Systolic blood pressure	10.1038/s41588-022-01036-9	PolyFun-pred	548088	age, sex, age*sex, assessment center, genotyping array, 10 PCs		Incremental R2 (full model when combined with BOLT-LMM vs. covariates alone) = 0.0256
PGS002715	Systolic blood pressure	10.1038/s41588-022-01036-9	SBayesR	985820	age, sex, age*sex, assessment center, genotyping array, 10 PCs		Incremental R2 (full model vs. covariates alone) = 0.0236
PGS002807	Systolic blood pressure	10.1161/circgen.122.003946	PRS-CS	1084157		4.39 [4.13,4.65]	R² = 0.237859096
PGS003069	Systolic blood pressure	10.1016/j.ajhg.2022.09.001	lassosum	775138	SEX,AGE,Batch,PC1,PC2,PC3,PC4	2.26 (0.0794)	R² = 0.0285
PGS003070	Systolic blood pressure	10.1016/j.ajhg.2022.09.001	Pruning and Thresholding (P+T)	24765	SEX,AGE,Batch,PC1,PC2,PC3,PC4	2.15 (0.0809)	R² = 0.0246
PGS003071	Systolic blood pressure	10.1016/j.ajhg.2022.09.001	PLINK	41867	SEX,AGE,Batch,PC1,PC2,PC3,PC4	1.8 (0.0806)	R² = 0.0179
PGS003072	Systolic blood pressure	10.1016/j.ajhg.2022.09.001	DBSLMM	7477086	SEX,AGE,Batch,PC1,PC2,PC3,PC4	2.03 (0.0795)	R² = 0.0236
PGS003073	Systolic blood pressure	10.1016/j.ajhg.2022.09.001	PRS-CS	1113831	SEX,AGE,Batch,PC1,PC2,PC3,PC4	2.34 (0.0798)	R² = 0.0297
PGS003074	Systolic blood pressure	10.1016/j.ajhg.2022.09.001	lassosum	730914	SEX,AGE,Batch,PC1,PC2,PC3,PC4	2.22 (0.0793)	R² = 0.0277
PGS003075	Systolic blood pressure	10.1016/j.ajhg.2022.09.001	Pruning and Thresholding (P+T)	16283	SEX,AGE,Batch,PC1,PC2,PC3,PC4	2.12 (0.0814)	R² = 0.0234
PGS003076	Systolic blood pressure	10.1016/j.ajhg.2022.09.001	PLINK	25673	SEX,AGE,Batch,PC1,PC2,PC3,PC4	1.79 (0.0805)	R² = 0.0183
PGS003077	Systolic blood pressure	10.1016/j.ajhg.2022.09.001	DBSLMM	7477072	SEX,AGE,Batch,PC1,PC2,PC3,PC4	1.99 (0.0799)	R² = 0.0224
PGS003078	Systolic blood pressure	10.1016/j.ajhg.2022.09.001	PRS-CS	1113831	SEX,AGE,Batch,PC1,PC2,PC3,PC4	2.33 (0.08)	R² = 0.0295
PGS003079	Systolic blood pressure	10.1016/j.ajhg.2022.09.001	lassosum	354112	SEX,AGE,Batch,PC1,PC2,PC3,PC4	0.622 (0.0788)	R² = 0.00238
PGS003080	Systolic blood pressure	10.1016/j.ajhg.2022.09.001	Pruning and Thresholding (P+T)	11085	SEX,AGE,Batch,PC1,PC2,PC3,PC4	0.609 (0.0788)	R² = 0.0024
PGS003081	Systolic blood pressure	10.1016/j.ajhg.2022.09.001	PLINK	22519	SEX,AGE,Batch,PC1,PC2,PC3,PC4	0.507 (0.0806)	R² = 0.00175
PGS003082	Systolic blood pressure	10.1016/j.ajhg.2022.09.001	DBSLMM	6341932	SEX,AGE,Batch,PC1,PC2,PC3,PC4	0.383 (0.0789)	R² = 0.00106
PGS003083	Systolic blood pressure	10.1016/j.ajhg.2022.09.001	PRS-CS	1113774	SEX,AGE,Batch,PC1,PC2,PC3,PC4	0.848 (0.0794)	R² = 0.00432
PGS003084	Systolic blood pressure	10.1016/j.ajhg.2022.09.001	lassosum	353555	SEX,AGE,Batch,PC1,PC2,PC3,PC4	0.642 (0.0788)	R² = 0.00251
PGS003085	Systolic blood pressure	10.1016/j.ajhg.2022.09.001	Pruning and Thresholding (P+T)	13447	SEX,AGE,Batch,PC1,PC2,PC3,PC4	0.557 (0.0788)	R² = 0.00188
PGS003086	Systolic blood pressure	10.1016/j.ajhg.2022.09.001	PLINK	27471	SEX,AGE,Batch,PC1,PC2,PC3,PC4	0.464 (0.0799)	R² = 0.00148
PGS003087	Systolic blood pressure	10.1016/j.ajhg.2022.09.001	DBSLMM	6762103	SEX,AGE,Batch,PC1,PC2,PC3,PC4	0.33 (0.0788)	R² = 0.000756
PGS003088	Systolic blood pressure	10.1016/j.ajhg.2022.09.001	PRS-CS	1113774	SEX,AGE,Batch,PC1,PC2,PC3,PC4	0.794 (0.0792)	R² = 0.00358
PGS000912	Diastolic blood pressure	10.1161/hypertensionaha.120.16471	PRS-CS	1098015	Sex, collection year, genotyping batch, PCs(1-10)		Hazard Ratio (HR, top 2.5% vs middle 60%) = 2.26 [2.17,2.36]
PGS001133	Diastolic BP (AR)	10.1371/journal.pgen.1010105	snpnet	14103	age, sex, UKB array type, Genotype PCs		R² = 0.00961 [0.00489,0.01433], Incremental R2 (full-covars) = 0.004, PGS R2 (no covariates) = 0.00541 [0.00186,0.00897]
PGS001900	Diastolic blood pressure, automated reading	10.1016/j.ajhg.2021.11.008	Penalized regression (bigstatsr)	66335	sex, age, birth date, deprivation index, 16 PCs		Partial Correlation (partial-r) = 0.2491 [0.2356,0.2625]
PGS002114	Diastolic blood pressure, automated reading	10.1016/j.ajhg.2021.11.008	LDpred2 (bigsnpr)	933950	sex, age, birth date, deprivation index, 16 PCs		Partial Correlation (partial-r) = 0.2531 [0.2397,0.2665]
PGS002239	Diastolic blood pressure	10.1161/circgen.121.003554	PRS-CS	1119054	age, age^2, bmi, sex, top 10 principal components of ancestry
PGS002322	Diastolic blood pressure	10.1038/s41588-022-01036-9	BOLT-LMM	1109311	age, sex, age*sex, assessment center, genotyping array, 10 PCs		Incremental R2 (full model vs. covariates alone) = 0.0175
PGS002394	Diastolic blood pressure	10.1038/s41588-022-01036-9	Pruning and Thresholding (P+T)	11460	age, sex, age*sex, assessment center, genotyping array, 10 PCs		Incremental R2 (full model vs. covariates alone) = 0.0044
PGS002443	Diastolic blood pressure	10.1038/s41588-022-01036-9	Pruning and Thresholding (P+T)	31790	age, sex, age*sex, assessment center, genotyping array, 10 PCs		Incremental R2 (full model vs. covariates alone) = 0.0
PGS002492	Diastolic blood pressure	10.1038/s41588-022-01036-9	Pruning and Thresholding (P+T)	137641	age, sex, age*sex, assessment center, genotyping array, 10 PCs		Incremental R2 (full model vs. covariates alone) = 0.0001
PGS002541	Diastolic blood pressure	10.1038/s41588-022-01036-9	Pruning and Thresholding (P+T)	3531	age, sex, age*sex, assessment center, genotyping array, 10 PCs		Incremental R2 (full model vs. covariates alone) = 0.0081
PGS002590	Diastolic blood pressure	10.1038/s41588-022-01036-9	Pruning and Thresholding (P+T)	2090	age, sex, age*sex, assessment center, genotyping array, 10 PCs		Incremental R2 (full model vs. covariates alone) = 0.0078
PGS002639	Diastolic blood pressure	10.1038/s41588-022-01036-9	PolyFun-pred	539912	age, sex, age*sex, assessment center, genotyping array, 10 PCs		Incremental R2 (full model when combined with BOLT-LMM vs. covariates alone) = 0.023
PGS002688	Diastolic blood pressure	10.1038/s41588-022-01036-9	SBayesR	985844	age, sex, age*sex, assessment center, genotyping array, 10 PCs		Incremental R2 (full model vs. covariates alone) = 0.0195
PGS002889	Diastolic blood pressure	10.1016/j.ajhg.2022.09.001	lassosum	755822	SEX,AGE,Batch,PC1,PC2,PC3,PC4	1.21 (0.0464)	R² = 0.026
PGS002890	Diastolic blood pressure	10.1016/j.ajhg.2022.09.001	Pruning and Thresholding (P+T)	24016	SEX,AGE,Batch,PC1,PC2,PC3,PC4	1.11 (0.0477)	R² = 0.0197
PGS002891	Diastolic blood pressure	10.1016/j.ajhg.2022.09.001	PLINK	40911	SEX,AGE,Batch,PC1,PC2,PC3,PC4	1.09 (0.0487)	R² = 0.0174
PGS002892	Diastolic blood pressure	10.1016/j.ajhg.2022.09.001	DBSLMM	7477069	SEX,AGE,Batch,PC1,PC2,PC3,PC4	1.06 (0.0468)	R² = 0.0196
PGS002893	Diastolic blood pressure	10.1016/j.ajhg.2022.09.001	PRS-CS	1113831	SEX,AGE,Batch,PC1,PC2,PC3,PC4	1.33 (0.0478)	R² = 0.0275
PGS002894	Diastolic blood pressure	10.1016/j.ajhg.2022.09.001	lassosum	749859	SEX,AGE,Batch,PC1,PC2,PC3,PC4	1.23 (0.0468)	R² = 0.0264
PGS002895	Diastolic blood pressure	10.1016/j.ajhg.2022.09.001	Pruning and Thresholding (P+T)	15687	SEX,AGE,Batch,PC1,PC2,PC3,PC4	1.14 (0.048)	R² = 0.0202
PGS002896	Diastolic blood pressure	10.1016/j.ajhg.2022.09.001	PLINK	24976	SEX,AGE,Batch,PC1,PC2,PC3,PC4	1.09 (0.0488)	R² = 0.0176
PGS002897	Diastolic blood pressure	10.1016/j.ajhg.2022.09.001	DBSLMM	7259551	SEX,AGE,Batch,PC1,PC2,PC3,PC4	1.05 (0.0468)	R² = 0.0191
PGS002898	Diastolic blood pressure	10.1016/j.ajhg.2022.09.001	PRS-CS	1113831	SEX,AGE,Batch,PC1,PC2,PC3,PC4	1.33 (0.0479)	R² = 0.0276
PGS002899	Diastolic blood pressure	10.1016/j.ajhg.2022.09.001	lassosum	353663	SEX,AGE,Batch,PC1,PC2,PC3,PC4	0.327 (0.0456)	R² = 0.00237
PGS002900	Diastolic blood pressure	10.1016/j.ajhg.2022.09.001	Pruning and Thresholding (P+T)	13289	SEX,AGE,Batch,PC1,PC2,PC3,PC4	0.254 (0.0451)	R² = 0.00138
PGS002901	Diastolic blood pressure	10.1016/j.ajhg.2022.09.001	PLINK	27506	SEX,AGE,Batch,PC1,PC2,PC3,PC4	0.267 (0.0452)	R² = 0.00171
PGS002902	Diastolic blood pressure	10.1016/j.ajhg.2022.09.001	DBSLMM	7218263	SEX,AGE,Batch,PC1,PC2,PC3,PC4	0.218 (0.0451)	R² = 0.000936
PGS002903	Diastolic blood pressure	10.1016/j.ajhg.2022.09.001	PRS-CS	1113774	SEX,AGE,Batch,PC1,PC2,PC3,PC4	0.46 (0.0457)	R² = 0.00439
PGS002904	Diastolic blood pressure	10.1016/j.ajhg.2022.09.001	lassosum	353446	SEX,AGE,Batch,PC1,PC2,PC3,PC4	0.319 (0.0456)	R² = 0.00228
PGS002905	Diastolic blood pressure	10.1016/j.ajhg.2022.09.001	Pruning and Thresholding (P+T)	10968	SEX,AGE,Batch,PC1,PC2,PC3,PC4	0.26 (0.0452)	R² = 0.00144
PGS002906	Diastolic blood pressure	10.1016/j.ajhg.2022.09.001	PLINK	22461	SEX,AGE,Batch,PC1,PC2,PC3,PC4	0.273 (0.0452)	R² = 0.00178
PGS002907	Diastolic blood pressure	10.1016/j.ajhg.2022.09.001	DBSLMM	6683891	SEX,AGE,Batch,PC1,PC2,PC3,PC4	0.142 (0.0458)	R² = 0.000317
PGS002908	Diastolic blood pressure	10.1016/j.ajhg.2022.09.001	PRS-CS	1113774	SEX,AGE,Batch,PC1,PC2,PC3,PC4	0.442 (0.0456)	R² = 0.00414
AR, automated reading. DOI, Digital Object Identifier. PC, principal component. PRS ID, poligenic risk score identification. UKB, United Kingdom Biobank.
